# Supplementary material for: Quantifying the scale dependence of primary productivity-species-richness relationships
Source: PeerJ. 2025 Nov 4;13:e20297. doi: 10.7717/peerj.20297 (PMC12593721; doi:10.7717/peerj.20297)
Supplement: Supplemental Information 1 [file peerj-13-20297-s001.zip]

Archive with 42 entries (41 files):
- ReadMe.txt
- Input/
- Input/BBSStartPoints.cpg
- Input/BBSStartPoints.dbf
- Input/BBSStartPoints.prj
- Input/BBSStartPoints.sbn
- Input/BBSStartPoints.sbx
- Input/BBSStartPoints.shp
- Input/BBSStartPoints.shp.xml
- Input/BBSStartPoints.shx
- Input/CONUS.cpg
- Input/CONUS.dbf
- Input/CONUS.prj
- Input/CONUS.sbn
- Input/CONUS.sbx
- Input/CONUS.shp
- Input/CONUS.shp.xml
- Input/CONUS.shx
- Input/RouteBuffersSet1.cpg
- Input/RouteBuffersSet1.dbf
- Input/RouteBuffersSet1.prj
- Input/RouteBuffersSet1.sbn
- Input/RouteBuffersSet1.sbx
- Input/RouteBuffersSet1.shp
- Input/RouteBuffersSet1.shp.xml
- Input/RouteBuffersSet1.shx
- Input/RouteBuffersSet2.cpg
- Input/RouteBuffersSet2.dbf
- Input/RouteBuffersSet2.prj
- Input/RouteBuffersSet2.sbn
- Input/RouteBuffersSet2.sbx
- Input/RouteBuffersSet2.shp
- Input/RouteBuffersSet2.shp.xml
- Input/RouteBuffersSet2.shx
- COMDYN_01_Tidy_Bird_Data.R
- COMDYN_02_InputFiles.R
- COMDYN_03_Model_Runs_Through_Python.py
- COMDYN_04_Summarise_Output.R
- GEE_01_Plant_Productivity_Measures.txt
- GEE_02_Land_Cover.txt
- GEE_03_Formatting_Output_for_Modeling.R
- Model_01_SVC.R
