# Supplementary material for: Quantifying the scale dependence of primary productivity-species-richness relationships
Source: PeerJ. 2025 Nov 4;13:e20297. doi: 10.7717/peerj.20297 (PMC12593721; doi:10.7717/peerj.20297)
Supplement: Supplemental Information 1 [file peerj-13-20297-s001.zip › Input/BBSStartPoints.prj]

PROJCS["NAD_1983_Contiguous_USA_Albers",GEOGCS["GCS_North_American_1983",DATUM["D_North_American_1983",SPHEROID["GRS_1980",6378137.0,298.257222101]],PRIMEM["Greenwich",0.0],UNIT["Degree",0.0174532925199433]],PROJECTION["Albers"],PARAMETER["False_Easting",0.0],PARAMETER["False_Northing",0.0],PARAMETER["Central_Meridian",-96.0],PARAMETER["Standard_Parallel_1",29.5],PARAMETER["Standard_Parallel_2",45.5],PARAMETER["Latitude_Of_Origin",23.0],UNIT["Meter",1.0]]
