# Supplementary material for: Quantifying the scale dependence of primary productivity-species-richness relationships
Source: PeerJ. 2025 Nov 4;13:e20297. doi: 10.7717/peerj.20297 (PMC12593721; doi:10.7717/peerj.20297)
Supplement: Supplemental Information 1 [file peerj-13-20297-s001.zip › Input/BBSStartPoints.shp.xml]

<metadata xml:lang="en"><Esri><CreaDate>20250315</CreaDate><CreaTime>08561700</CreaTime><ArcGISFormat>1.0</ArcGISFormat><SyncOnce>FALSE</SyncOnce><DataProperties><lineage><Process ToolSource="c:\program files\arcgis\pro\Resources\ArcToolbox\toolboxes\Data Management Tools.tbx\CreateFeatureclass" Date="20240610" Time="065600">CreateFeatureclass C:\Users\taverniab\Documents\GrasslandBirds\GrasslandBirds.gdb routes_XYTableToPoint Point in_memory\intermediate_csvtable No No "GEOGCS["GCS_North_American_1983",DATUM["D_North_American_1983",SPHEROID["GRS_1980",6378137.0,298.257222101]],PRIMEM["Greenwich",0.0],UNIT["Degree",0.0174532925199433]];-400 -400 1000000000;-100000 10000;-100000 10000;8.98315284119521E-09;0.001;0.001;IsHighPrecision" # 0 0 0 # "Same as template"</Process><Process ToolSource="c:\program files\arcgis\pro\Resources\ArcToolbox\toolboxes\Data Management Tools.tbx\XYTableToPoint" Date="20240610" Time="065600">XYTableToPoint C:\Users\taverniab\Documents\GrasslandBirds\dataRaw\2023Release_Nor\routes.csv C:\Users\taverniab\Documents\GrasslandBirds\GrasslandBirds.gdb\routes_XYTableToPoint Longitude Latitude # "GEOGCS["GCS_North_American_1983",DATUM["D_North_American_1983",SPHEROID["GRS_1980",6378137.0,298.257222101]],PRIMEM["Greenwich",0.0],UNIT["Degree",0.0174532925199433]];-400 -400 1000000000;-100000 10000;-100000 10000;8.98315284119521E-09;0.001;0.001;IsHighPrecision"</Process><Process ToolSource="c:\program files\arcgis\pro\Resources\ArcToolbox\toolboxes\Conversion Tools.tbx\ExportFeatures" Date="20240610" Time="065631">ExportFeatures routes_XYTableToPoint C:\Users\taverniab\Documents\GrasslandBirds\GrasslandBirds.gdb\BBSStartPoints # NOT_USE_ALIAS "CountryNum "CountryNum" true true false 4 Long 0 0,First,#,routes_XYTableToPoint,CountryNum,-1,-1;StateNum "StateNum" true true false 4 Long 0 0,First,#,routes_XYTableToPoint,StateNum,-1,-1;Route "Route" true true false 4 Long 0 0,First,#,routes_XYTableToPoint,Route,-1,-1;RouteName "RouteName" true true false 8000 Text 0 0,First,#,routes_XYTableToPoint,RouteName,0,7999;Active "Active" true true false 4 Long 0 0,First,#,routes_XYTableToPoint,Active,-1,-1;Latitude "Latitude" true true false 8 Double 0 0,First,#,routes_XYTableToPoint,Latitude,-1,-1;Longitude "Longitude" true true false 8 Double 0 0,First,#,routes_XYTableToPoint,Longitude,-1,-1;Stratum "Stratum" true true false 4 Long 0 0,First,#,routes_XYTableToPoint,Stratum,-1,-1;BCR "BCR" true true false 4 Long 0 0,First,#,routes_XYTableToPoint,BCR,-1,-1;RouteTypeID "RouteTypeID" true true false 4 Long 0 0,First,#,routes_XYTableToPoint,RouteTypeID,-1,-1;RouteTypeDetailID "RouteTypeDetailID" true true false 4 Long 0 0,First,#,routes_XYTableToPoint,RouteTypeDetailID,-1,-1" #</Process><Process ToolSource="c:\program files\arcgis\pro\Resources\ArcToolbox\toolboxes\Data Management Tools.tbx\Project" Date="20250315" Time="085617">Project BBSStartPoints C:\Users\taverniab\Documents\GrasslandBirdSpeciesRichnessBCR18\GrasslandBirds.gdb\BBSStartPointscrs5070 PROJCS["NAD_1983_Contiguous_USA_Albers",GEOGCS["GCS_North_American_1983",DATUM["D_North_American_1983",SPHEROID["GRS_1980",6378137.0,298.257222101]],PRIMEM["Greenwich",0.0],UNIT["Degree",0.0174532925199433]],PROJECTION["Albers"],PARAMETER["False_Easting",0.0],PARAMETER["False_Northing",0.0],PARAMETER["Central_Meridian",-96.0],PARAMETER["Standard_Parallel_1",29.5],PARAMETER["Standard_Parallel_2",45.5],PARAMETER["Latitude_Of_Origin",23.0],UNIT["Meter",1.0]] # GEOGCS["GCS_North_American_1983",DATUM["D_North_American_1983",SPHEROID["GRS_1980",6378137.0,298.257222101]],PRIMEM["Greenwich",0.0],UNIT["Degree",0.0174532925199433]] NO_PRESERVE_SHAPE # NO_VERTICAL</Process><Process ToolSource="c:\program files\arcgis\pro\Resources\ArcToolbox\toolboxes\Data Management Tools.tbx\UpdateSchema" Date="20250317" Time="145757">UpdateSchema "CIMDATA=&lt;CIMStandardDataConnection xsi:type='typens:CIMStandardDataConnection' xmlns:xsi='http://www.w3.org/2001/XMLSchema-instance' xmlns:xs='http://www.w3.org/2001/XMLSchema' xmlns:typens='http://www.esri.com/schemas/ArcGIS/3.3.0'&gt;&lt;WorkspaceConnectionString&gt;DATABASE=C:\Users\taverniab\Documents\GrasslandBirdSpeciesRichnessBCR18\GrasslandBirds.gdb&lt;/WorkspaceConnectionString&gt;&lt;WorkspaceFactory&gt;FileGDB&lt;/WorkspaceFactory&gt;&lt;Dataset&gt;BBSStartPointscrs5070&lt;/Dataset&gt;&lt;DatasetType&gt;esriDTFeatureClass&lt;/DatasetType&gt;&lt;/CIMStandardDataConnection&gt;" &lt;operationSequence&gt;&lt;workflow&gt;&lt;AddField&gt;&lt;field_name&gt;Coastal10kmBuffer&lt;/field_name&gt;&lt;field_type&gt;LONG&lt;/field_type&gt;&lt;field_is_nullable&gt;True&lt;/field_is_nullable&gt;&lt;field_is_required&gt;False&lt;/field_is_required&gt;&lt;/AddField&gt;&lt;/workflow&gt;&lt;/operationSequence&gt;</Process><Process ToolSource="c:\program files\arcgis\pro\Resources\ArcToolbox\toolboxes\Data Management Tools.tbx\CalculateField" Date="20250317" Time="150311">CalculateField BBSStartPointscrs5070 Coastal10kmBuffer 1 Python # Text NO_ENFORCE_DOMAINS</Process><Process ToolSource="c:\program files\arcgis\pro\Resources\ArcToolbox\toolboxes\Data Management Tools.tbx\CalculateField" Date="20250317" Time="150328">CalculateField BBSStartPointscrs5070 Coastal10kmBuffer 0 Python # Text NO_ENFORCE_DOMAINS</Process><Process ToolSource="c:\program files\arcgis\pro\Resources\ArcToolbox\toolboxes\Data Management Tools.tbx\CalculateField" Date="20250317" Time="150401">CalculateField BBSStartPointscrs5070 Coastal10kmBuffer 1 Python # Text NO_ENFORCE_DOMAINS</Process><Process ToolSource="c:\program files\arcgis\pro\Resources\ArcToolbox\toolboxes\Data Management Tools.tbx\CalculateField" Date="20250317" Time="150644">CalculateField BBSStartPointscrs5070 Coastal10kmBuffer 1 Python # Text NO_ENFORCE_DOMAINS</Process><Process ToolSource="c:\program files\arcgis\pro\Resources\ArcToolbox\toolboxes\Data Management Tools.tbx\CalculateField" Date="20250317" Time="150707">CalculateField BBSStartPointscrs5070 Coastal10kmBuffer 0 Python # Text NO_ENFORCE_DOMAINS</Process><Process ToolSource="c:\program files\arcgis\pro\Resources\ArcToolbox\toolboxes\Data Management Tools.tbx\CalculateField" Date="20250317" Time="150955">CalculateField BBSStartPointscrs5070 Coastal10kmBuffer 1 Python # Text NO_ENFORCE_DOMAINS</Process><Process ToolSource="c:\program files\arcgis\pro\Resources\ArcToolbox\toolboxes\Data Management Tools.tbx\CalculateField" Date="20250317" Time="151022">CalculateField BBSStartPointscrs5070 Coastal10kmBuffer 0 Python # Text NO_ENFORCE_DOMAINS</Process><Process ToolSource="c:\program files (x86)\arcgis\desktop10.8\ArcToolbox\Toolboxes\Data Management Tools.tbx\CalculateField" Date="20250317" Time="151507">CalculateField BBSStartPointscrs5070 Coastal10kmBuffer 1 VB #</Process><Process ToolSource="c:\program files (x86)\arcgis\desktop10.8\ArcToolbox\Toolboxes\Data Management Tools.tbx\CalculateField" Date="20250317" Time="151519">CalculateField BBSStartPointscrs5070 Coastal10kmBuffer 0 VB #</Process><Process ToolSource="c:\program files\arcgis\pro\Resources\ArcToolbox\toolboxes\Data Management Tools.tbx\UpdateSchema" Date="20250320" Time="132354">UpdateSchema "CIMDATA=&lt;CIMStandardDataConnection xsi:type='typens:CIMStandardDataConnection' xmlns:xsi='http://www.w3.org/2001/XMLSchema-instance' xmlns:xs='http://www.w3.org/2001/XMLSchema' xmlns:typens='http://www.esri.com/schemas/ArcGIS/3.3.0'&gt;&lt;WorkspaceConnectionString&gt;DATABASE=C:\Users\taverniab\Documents\GrasslandBirdSpeciesRichnessBCR18\GrasslandBirds.gdb&lt;/WorkspaceConnectionString&gt;&lt;WorkspaceFactory&gt;FileGDB&lt;/WorkspaceFactory&gt;&lt;Dataset&gt;BBSStartPointscrs5070&lt;/Dataset&gt;&lt;DatasetType&gt;esriDTFeatureClass&lt;/DatasetType&gt;&lt;/CIMStandardDataConnection&gt;" &lt;operationSequence&gt;&lt;workflow&gt;&lt;AddField&gt;&lt;field_name&gt;rteno&lt;/field_name&gt;&lt;field_type&gt;LONG&lt;/field_type&gt;&lt;field_is_nullable&gt;True&lt;/field_is_nullable&gt;&lt;field_is_required&gt;False&lt;/field_is_required&gt;&lt;/AddField&gt;&lt;/workflow&gt;&lt;/operationSequence&gt;</Process><Process ToolSource="c:\program files\arcgis\pro\Resources\ArcToolbox\toolboxes\Data Management Tools.tbx\CalculateField" Date="20250320" Time="132427">CalculateField BBSStartPointscrs5070 rteno "!StateNum!*1000 + !Route!" Python # Text NO_ENFORCE_DOMAINS</Process><Process ToolSource="c:\program files\arcgis\pro\Resources\ArcToolbox\toolboxes\Data Management Tools.tbx\UpdateSchema" Date="20250322" Time="074515">UpdateSchema "CIMDATA=&lt;CIMStandardDataConnection xsi:type='typens:CIMStandardDataConnection' xmlns:xsi='http://www.w3.org/2001/XMLSchema-instance' xmlns:xs='http://www.w3.org/2001/XMLSchema' xmlns:typens='http://www.esri.com/schemas/ArcGIS/3.3.0'&gt;&lt;WorkspaceConnectionString&gt;DATABASE=C:\Users\taverniab\Documents\GrasslandBirdSpeciesRichnessBCR18\GrasslandBirds.gdb&lt;/WorkspaceConnectionString&gt;&lt;WorkspaceFactory&gt;FileGDB&lt;/WorkspaceFactory&gt;&lt;Dataset&gt;BBSStartPointscrs5070&lt;/Dataset&gt;&lt;DatasetType&gt;esriDTFeatureClass&lt;/DatasetType&gt;&lt;/CIMStandardDataConnection&gt;" &lt;operationSequence&gt;&lt;workflow&gt;&lt;AddField&gt;&lt;field_name&gt;Border40kmBuffer&lt;/field_name&gt;&lt;field_type&gt;LONG&lt;/field_type&gt;&lt;field_is_nullable&gt;True&lt;/field_is_nullable&gt;&lt;field_is_required&gt;False&lt;/field_is_required&gt;&lt;/AddField&gt;&lt;/workflow&gt;&lt;/operationSequence&gt;</Process><Process ToolSource="c:\program files\arcgis\pro\Resources\ArcToolbox\toolboxes\Data Management Tools.tbx\CalculateField" Date="20250322" Time="075440">CalculateField BBSStartPointscrs5070 Border40kmBuffer 1 Python # Text NO_ENFORCE_DOMAINS</Process><Process ToolSource="c:\program files\arcgis\pro\Resources\ArcToolbox\toolboxes\Data Management Tools.tbx\CalculateField" Date="20250322" Time="075449">CalculateField BBSStartPointscrs5070 Border40kmBuffer 0 Python # Text NO_ENFORCE_DOMAINS</Process><Process ToolSource="c:\program files\arcgis\pro\Resources\ArcToolbox\toolboxes\Data Management Tools.tbx\CalculateField" Date="20250322" Time="075637">CalculateField BBSStartPointscrs5070 Border40kmBuffer 0 Python # Text NO_ENFORCE_DOMAINS</Process><Process ToolSource="c:\program files\arcgis\pro\Resources\ArcToolbox\toolboxes\Data Management Tools.tbx\CalculateField" Date="20250322" Time="075804">CalculateField BBSStartPointscrs5070 Border40kmBuffer 1 Python # Text NO_ENFORCE_DOMAINS</Process><Process ToolSource="c:\program files\arcgis\pro\Resources\ArcToolbox\toolboxes\Data Management Tools.tbx\CalculateGeometryAttributes" Date="20250525" Time="060822">CalculateGeometryAttributes BBSStartPointscrs5070 "Latitude POINT_Y;Longitude POINT_X" # # PROJCS["NAD_1983_Contiguous_USA_Albers",GEOGCS["GCS_North_American_1983",DATUM["D_North_American_1983",SPHEROID["GRS_1980",6378137.0,298.257222101]],PRIMEM["Greenwich",0.0],UNIT["Degree",0.0174532925199433]],PROJECTION["Albers"],PARAMETER["False_Easting",0.0],PARAMETER["False_Northing",0.0],PARAMETER["Central_Meridian",-96.0],PARAMETER["Standard_Parallel_1",29.5],PARAMETER["Standard_Parallel_2",45.5],PARAMETER["Latitude_Of_Origin",23.0],UNIT["Meter",1.0]] "Same as input"</Process><Process ToolSource="c:\program files\arcgis\pro\Resources\ArcToolbox\toolboxes\Conversion Tools.tbx\ExportFeatures" Date="20250705" Time="154601">ExportFeatures BBSStartPointscrs5070 C:\Users\taverniab\Documents\GrasslandBirdSpeciesRichnessBCR18\scripts\VersionsPublication\Input\BBSStartPoints.shp # NOT_USE_ALIAS "CountryNum "CountryNum" true true false 4 Long 0 0,First,#,BBSStartPointscrs5070,CountryNum,-1,-1;StateNum "StateNum" true true false 4 Long 0 0,First,#,BBSStartPointscrs5070,StateNum,-1,-1;Route "Route" true true false 4 Long 0 0,First,#,BBSStartPointscrs5070,Route,-1,-1;RouteName "RouteName" true true false 8000 Text 0 0,First,#,BBSStartPointscrs5070,RouteName,0,7999;Active "Active" true true false 4 Long 0 0,First,#,BBSStartPointscrs5070,Active,-1,-1;Latitude "Latitude" true true false 8 Double 0 0,First,#,BBSStartPointscrs5070,Latitude,-1,-1;Longitude "Longitude" true true false 8 Double 0 0,First,#,BBSStartPointscrs5070,Longitude,-1,-1;Stratum "Stratum" true true false 4 Long 0 0,First,#,BBSStartPointscrs5070,Stratum,-1,-1;BCR "BCR" true true false 4 Long 0 0,First,#,BBSStartPointscrs5070,BCR,-1,-1;RouteTypeID "RouteTypeID" true true false 4 Long 0 0,First,#,BBSStartPointscrs5070,RouteTypeID,-1,-1;RouteTypeDetailID "RouteTypeDetailID" true true false 4 Long 0 0,First,#,BBSStartPointscrs5070,RouteTypeDetailID,-1,-1;Coastal10kmBuffer "Coastal10kmBuffer" true true false 4 Long 0 0,First,#,BBSStartPointscrs5070,Coastal10kmBuffer,-1,-1;rteno "rteno" true true false 4 Long 0 0,First,#,BBSStartPointscrs5070,rteno,-1,-1;Border40kmBuffer "Border40kmBuffer" true true false 4 Long 0 0,First,#,BBSStartPointscrs5070,Border40kmBuffer,-1,-1" #</Process></lineage><itemProps><itemName Sync="TRUE">BBSStartPoints</itemName><imsContentType Sync="TRUE">002</imsContentType><itemLocation><linkage Sync="TRUE">file://\\OSH-TAVEB-23365\C$\Users\taverniab\Documents\GrasslandBirdSpeciesRichnessBCR18\scripts\VersionsPublication\Input\BBSStartPoints.shp</linkage><protocol Sync="TRUE">Local Area Network</protocol></itemLocation><itemSize Sync="TRUE">0.000</itemSize></itemProps><coordRef><type Sync="TRUE">Projected</type><geogcsn Sync="TRUE">GCS_North_American_1983</geogcsn><csUnits Sync="TRUE">Linear Unit: Meter (1.000000)</csUnits><peXml Sync="TRUE">&lt;ProjectedCoordinateSystem xsi:type='typens:ProjectedCoordinateSystem' xmlns:xsi='http://www.w3.org/2001/XMLSchema-instance' xmlns:xs='http://www.w3.org/2001/XMLSchema' xmlns:typens='http://www.esri.com/schemas/ArcGIS/3.3.0'&gt;&lt;WKT&gt;PROJCS[&amp;quot;NAD_1983_Contiguous_USA_Albers&amp;quot;,GEOGCS[&amp;quot;GCS_North_American_1983&amp;quot;,DATUM[&amp;quot;D_North_American_1983&amp;quot;,SPHEROID[&amp;quot;GRS_1980&amp;quot;,6378137.0,298.257222101]],PRIMEM[&amp;quot;Greenwich&amp;quot;,0.0],UNIT[&amp;quot;Degree&amp;quot;,0.0174532925199433]],PROJECTION[&amp;quot;Albers&amp;quot;],PARAMETER[&amp;quot;False_Easting&amp;quot;,0.0],PARAMETER[&amp;quot;False_Northing&amp;quot;,0.0],PARAMETER[&amp;quot;Central_Meridian&amp;quot;,-96.0],PARAMETER[&amp;quot;Standard_Parallel_1&amp;quot;,29.5],PARAMETER[&amp;quot;Standard_Parallel_2&amp;quot;,45.5],PARAMETER[&amp;quot;Latitude_Of_Origin&amp;quot;,23.0],UNIT[&amp;quot;Meter&amp;quot;,1.0],AUTHORITY[&amp;quot;EPSG&amp;quot;,5070]]&lt;/WKT&gt;&lt;XOrigin&gt;-16901100&lt;/XOrigin&gt;&lt;YOrigin&gt;-6972200&lt;/YOrigin&gt;&lt;XYScale&gt;266467840.99085236&lt;/XYScale&gt;&lt;ZOrigin&gt;-100000&lt;/ZOrigin&gt;&lt;ZScale&gt;10000&lt;/ZScale&gt;&lt;MOrigin&gt;-100000&lt;/MOrigin&gt;&lt;MScale&gt;10000&lt;/MScale&gt;&lt;XYTolerance&gt;0.001&lt;/XYTolerance&gt;&lt;ZTolerance&gt;0.001&lt;/ZTolerance&gt;&lt;MTolerance&gt;0.001&lt;/MTolerance&gt;&lt;HighPrecision&gt;true&lt;/HighPrecision&gt;&lt;WKID&gt;5070&lt;/WKID&gt;&lt;LatestWKID&gt;5070&lt;/LatestWKID&gt;&lt;/ProjectedCoordinateSystem&gt;</peXml><projcsn Sync="TRUE">NAD_1983_Contiguous_USA_Albers</projcsn></coordRef></DataProperties><SyncDate>20250705</SyncDate><SyncTime>15460100</SyncTime><ModDate>20250705</ModDate><ModTime>15460100</ModTime></Esri><dataIdInfo><envirDesc Sync="TRUE">Microsoft Windows 10 Version 10.0 (Build 22631) ; Esri ArcGIS 13.3.2.52636</envirDesc><dataLang><languageCode value="eng" Sync="TRUE"></languageCode><countryCode value="USA" Sync="TRUE"></countryCode></dataLang><idCitation><resTitle Sync="TRUE">BBSStartPoints</resTitle><presForm><PresFormCd value="005" Sync="TRUE"></PresFormCd></presForm></idCitation><spatRpType><SpatRepTypCd value="001" Sync="TRUE"></SpatRepTypCd></spatRpType></dataIdInfo><mdLang><languageCode value="eng" Sync="TRUE"></languageCode><countryCode value="USA" Sync="TRUE"></countryCode></mdLang><distInfo><distFormat><formatName Sync="TRUE">Shapefile</formatName></distFormat><distTranOps><transSize Sync="TRUE">0.000</transSize></distTranOps></distInfo><mdHrLv><ScopeCd value="005" Sync="TRUE"></ScopeCd></mdHrLv><mdHrLvName Sync="TRUE">dataset</mdHrLvName><refSysInfo><RefSystem><refSysID><identCode code="5070" Sync="TRUE"></identCode><idCodeSpace Sync="TRUE">EPSG</idCodeSpace><idVersion Sync="TRUE">7.4.6(10.1.0)</idVersion></refSysID></RefSystem></refSysInfo><spatRepInfo><VectSpatRep><geometObjs Name="BBSStartPoints"><geoObjTyp><GeoObjTypCd value="004" Sync="TRUE"></GeoObjTypCd></geoObjTyp><geoObjCnt Sync="TRUE">0</geoObjCnt></geometObjs><topLvl><TopoLevCd value="001" Sync="TRUE"></TopoLevCd></topLvl></VectSpatRep></spatRepInfo><spdoinfo><ptvctinf><esriterm Name="BBSStartPoints"><efeatyp Sync="TRUE">Simple</efeatyp><efeageom code="1" Sync="TRUE"></efeageom><esritopo Sync="TRUE">FALSE</esritopo><efeacnt Sync="TRUE">0</efeacnt><spindex Sync="TRUE">FALSE</spindex><linrefer Sync="TRUE">FALSE</linrefer></esriterm></ptvctinf></spdoinfo><eainfo><detailed Name="BBSStartPoints"><enttyp><enttypl Sync="TRUE">BBSStartPoints</enttypl><enttypt Sync="TRUE">Feature Class</enttypt><enttypc Sync="TRUE">0</enttypc></enttyp><attr><attrlabl Sync="TRUE">FID</attrlabl><attalias Sync="TRUE">FID</attalias><attrtype Sync="TRUE">OID</attrtype><attwidth Sync="TRUE">4</attwidth><atprecis Sync="TRUE">0</atprecis><attscale Sync="TRUE">0</attscale><attrdef Sync="TRUE">Internal feature number.</attrdef><attrdefs Sync="TRUE">Esri</attrdefs><attrdomv><udom Sync="TRUE">Sequential unique whole numbers that are automatically generated.</udom></attrdomv></attr><attr><attrlabl Sync="TRUE">Shape</attrlabl><attalias Sync="TRUE">Shape</attalias><attrtype Sync="TRUE">Geometry</attrtype><attwidth Sync="TRUE">0</attwidth><atprecis Sync="TRUE">0</atprecis><attscale Sync="TRUE">0</attscale><attrdef Sync="TRUE">Feature geometry.</attrdef><attrdefs Sync="TRUE">Esri</attrdefs><attrdomv><udom Sync="TRUE">Coordinates defining the features.</udom></attrdomv></attr><attr><attrlabl Sync="TRUE">CountryNum</attrlabl><attalias Sync="TRUE">CountryNum</attalias><attrtype Sync="TRUE">Integer</attrtype><attwidth Sync="TRUE">10</attwidth><atprecis Sync="TRUE">10</atprecis><attscale Sync="TRUE">0</attscale></attr><attr><attrlabl Sync="TRUE">StateNum</attrlabl><attalias Sync="TRUE">StateNum</attalias><attrtype Sync="TRUE">Integer</attrtype><attwidth Sync="TRUE">10</attwidth><atprecis Sync="TRUE">10</atprecis><attscale Sync="TRUE">0</attscale></attr><attr><attrlabl Sync="TRUE">Route</attrlabl><attalias Sync="TRUE">Route</attalias><attrtype Sync="TRUE">Integer</attrtype><attwidth Sync="TRUE">10</attwidth><atprecis Sync="TRUE">10</atprecis><attscale Sync="TRUE">0</attscale></attr><attr><attrlabl Sync="TRUE">RouteName</attrlabl><attalias Sync="TRUE">RouteName</attalias><attrtype Sync="TRUE">String</attrtype><attwidth Sync="TRUE">254</attwidth><atprecis Sync="TRUE">0</atprecis><attscale Sync="TRUE">0</attscale></attr><attr><attrlabl Sync="TRUE">Active</attrlabl><attalias Sync="TRUE">Active</attalias><attrtype Sync="TRUE">Integer</attrtype><attwidth Sync="TRUE">10</attwidth><atprecis Sync="TRUE">10</atprecis><attscale Sync="TRUE">0</attscale></attr><attr><attrlabl Sync="TRUE">Latitude</attrlabl><attalias Sync="TRUE">Latitude</attalias><attrtype Sync="TRUE">Double</attrtype><attwidth Sync="TRUE">19</attwidth><atprecis Sync="TRUE">0</atprecis><attscale Sync="TRUE">0</attscale></attr><attr><attrlabl Sync="TRUE">Longitude</attrlabl><attalias Sync="TRUE">Longitude</attalias><attrtype Sync="TRUE">Double</attrtype><attwidth Sync="TRUE">19</attwidth><atprecis Sync="TRUE">0</atprecis><attscale Sync="TRUE">0</attscale></attr><attr><attrlabl Sync="TRUE">Stratum</attrlabl><attalias Sync="TRUE">Stratum</attalias><attrtype Sync="TRUE">Integer</attrtype><attwidth Sync="TRUE">10</attwidth><atprecis Sync="TRUE">10</atprecis><attscale Sync="TRUE">0</attscale></attr><attr><attrlabl Sync="TRUE">BCR</attrlabl><attalias Sync="TRUE">BCR</attalias><attrtype Sync="TRUE">Integer</attrtype><attwidth Sync="TRUE">10</attwidth><atprecis Sync="TRUE">10</atprecis><attscale Sync="TRUE">0</attscale></attr><attr><attrlabl Sync="TRUE">RouteTypeI</attrlabl><attalias Sync="TRUE">RouteTypeI</attalias><attrtype Sync="TRUE">Integer</attrtype><attwidth Sync="TRUE">10</attwidth><atprecis Sync="TRUE">10</atprecis><attscale Sync="TRUE">0</attscale></attr><attr><attrlabl Sync="TRUE">RouteTypeD</attrlabl><attalias Sync="TRUE">RouteTypeD</attalias><attrtype Sync="TRUE">Integer</attrtype><attwidth Sync="TRUE">10</attwidth><atprecis Sync="TRUE">10</atprecis><attscale Sync="TRUE">0</attscale></attr><attr><attrlabl Sync="TRUE">Coastal10k</attrlabl><attalias Sync="TRUE">Coastal10k</attalias><attrtype Sync="TRUE">Integer</attrtype><attwidth Sync="TRUE">10</attwidth><atprecis Sync="TRUE">10</atprecis><attscale Sync="TRUE">0</attscale></attr><attr><attrlabl Sync="TRUE">rteno</attrlabl><attalias Sync="TRUE">rteno</attalias><attrtype Sync="TRUE">Integer</attrtype><attwidth Sync="TRUE">10</attwidth><atprecis Sync="TRUE">10</atprecis><attscale Sync="TRUE">0</attscale></attr><attr><attrlabl Sync="TRUE">Border40km</attrlabl><attalias Sync="TRUE">Border40km</attalias><attrtype Sync="TRUE">Integer</attrtype><attwidth Sync="TRUE">10</attwidth><atprecis Sync="TRUE">10</atprecis><attscale Sync="TRUE">0</attscale></attr></detailed></eainfo><mdDateSt Sync="TRUE">20250705</mdDateSt></metadata>
