# Supplementary material for: Quantifying the scale dependence of primary productivity-species-richness relationships
Source: PeerJ. 2025 Nov 4;13:e20297. doi: 10.7717/peerj.20297 (PMC12593721; doi:10.7717/peerj.20297)
Supplement: Supplemental Information 1 [file peerj-13-20297-s001.zip › Input/CONUS.shp.xml]

<metadata xml:lang="en"><Esri><CreaDate>20250326</CreaDate><CreaTime>12022400</CreaTime><ArcGISFormat>1.0</ArcGISFormat><ArcGISstyle>FGDC CSDGM Metadata</ArcGISstyle><SyncOnce>FALSE</SyncOnce><DataProperties><itemProps><itemName Sync="TRUE">CONUS</itemName><itemSize Sync="TRUE">0.000</itemSize><itemLocation><linkage Sync="TRUE">file://\\OSH-TAVEB-23365\C$\Users\taverniab\Documents\GrasslandBirdSpeciesRichnessBCR18\scripts\VersionsPublication\Input\CONUS.shp</linkage><protocol Sync="TRUE">Local Area Network</protocol></itemLocation><nativeExtBox><westBL Sync="TRUE">-179.141267</westBL><eastBL Sync="TRUE">179.778480</eastBL><southBL Sync="TRUE">14.532867</southBL><northBL Sync="TRUE">83.110630</northBL><exTypeCode Sync="TRUE">1</exTypeCode></nativeExtBox><imsContentType Sync="TRUE" export="False">002</imsContentType></itemProps><coordRef><type Sync="TRUE">Geographic</type><geogcsn Sync="TRUE">GCS_WGS_1984</geogcsn><csUnits Sync="TRUE">Angular Unit: Degree (0.017453)</csUnits><peXml Sync="TRUE">&lt;GeographicCoordinateSystem xsi:type='typens:GeographicCoordinateSystem' xmlns:xsi='http://www.w3.org/2001/XMLSchema-instance' xmlns:xs='http://www.w3.org/2001/XMLSchema' xmlns:typens='http://www.esri.com/schemas/ArcGIS/3.3.0'&gt;&lt;WKT&gt;GEOGCS[&amp;quot;GCS_WGS_1984&amp;quot;,DATUM[&amp;quot;D_WGS_1984&amp;quot;,SPHEROID[&amp;quot;WGS_1984&amp;quot;,6378137.0,298.257223563]],PRIMEM[&amp;quot;Greenwich&amp;quot;,0.0],UNIT[&amp;quot;Degree&amp;quot;,0.0174532925199433],AUTHORITY[&amp;quot;EPSG&amp;quot;,4326]]&lt;/WKT&gt;&lt;XOrigin&gt;-400&lt;/XOrigin&gt;&lt;YOrigin&gt;-400&lt;/YOrigin&gt;&lt;XYScale&gt;11258999068426.238&lt;/XYScale&gt;&lt;ZOrigin&gt;-100000&lt;/ZOrigin&gt;&lt;ZScale&gt;10000&lt;/ZScale&gt;&lt;MOrigin&gt;-100000&lt;/MOrigin&gt;&lt;MScale&gt;10000&lt;/MScale&gt;&lt;XYTolerance&gt;8.983152841195215e-09&lt;/XYTolerance&gt;&lt;ZTolerance&gt;0.001&lt;/ZTolerance&gt;&lt;MTolerance&gt;0.001&lt;/MTolerance&gt;&lt;HighPrecision&gt;true&lt;/HighPrecision&gt;&lt;LeftLongitude&gt;-180&lt;/LeftLongitude&gt;&lt;WKID&gt;4326&lt;/WKID&gt;&lt;LatestWKID&gt;4326&lt;/LatestWKID&gt;&lt;/GeographicCoordinateSystem&gt;</peXml></coordRef><lineage><Process ToolSource="E:\Program Files\ArcGIS\Desktop10.0\ArcToolbox\Toolboxes\Data Management Tools.tbx\MultipartToSinglepart" Date="20140429" Time="152205" Name="" export="">MultipartToSinglepart BCR_Terrestrial_master F:\DATA\PROJECTS\BCR\shp\Requests\test.shp</Process><Process ToolSource="E:\Program Files\ArcGIS\Desktop10.0\ArcToolbox\Toolboxes\Data Management Tools.tbx\Dissolve" Date="20140429" Time="154238" Name="" export="">Dissolve test F:\DATA\PROJECTS\BCR\shp\bcr_update\BCR_shapefiles\BCR_Terrestrial\BCR_Terrestrial_master_edits2.shp BCR;BCRNAME;PROVINCE_S;COUNTRY;REGION;WATER # MULTI_PART DISSOLVE_LINES</Process><Process ToolSource="c:\program files (x86)\arcgis\desktop10.3\ArcToolbox\Toolboxes\Data Management Tools.tbx\CalculateField" Date="20170119" Time="102211" Name="" export="">CalculateField BCR_Terrestrial_master BCRNAME_la !BCRNAME!.title() PYTHON_9.3 #</Process><Process ToolSource="c:\program files\arcgis\pro\Resources\ArcToolbox\toolboxes\Data Management Tools.tbx\Dissolve" Date="20250322" Time="062235">Dissolve BCR_Terrestrial_master C:\Users\taverniab\Documents\GrasslandBirdSpeciesRichnessBCR18\GrasslandBirds.gdb\BCR_Terrestrial_master_USAL48 # # MULTI_PART DISSOLVE_LINES #</Process><Process ToolSource="c:\program files\arcgis\pro\Resources\ArcToolbox\toolboxes\Data Management Tools.tbx\Project" Date="20250326" Time="120224">Project BCR_Terrestrial_master_USAL48 C:\Users\taverniab\Documents\GrasslandBirdSpeciesRichnessBCR18\GrasslandBirds.gdb\BCR_Terrestrial_master_USAL48WGS84 GEOGCS["GCS_WGS_1984",DATUM["D_WGS_1984",SPHEROID["WGS_1984",6378137.0,298.257223563]],PRIMEM["Greenwich",0.0],UNIT["Degree",0.0174532925199433]] WGS_1984_(ITRF00)_To_NAD_1983 GEOGCS["GCS_North_American_1983",DATUM["D_North_American_1983",SPHEROID["GRS_1980",6378137.0,298.257222101]],PRIMEM["Greenwich",0.0],UNIT["Degree",0.0174532925199433]] NO_PRESERVE_SHAPE # NO_VERTICAL</Process><Process ToolSource="c:\program files\arcgis\pro\Resources\ArcToolbox\toolboxes\Conversion Tools.tbx\ExportFeatures" Date="20250705" Time="153432">ExportFeatures BCR_Terrestrial_master_USAL48WGS84 C:\Users\taverniab\Documents\GrasslandBirdSpeciesRichnessBCR18\scripts\VersionsPublication\Input\CONUS.shp # NOT_USE_ALIAS "Shape_Length "Shape_Length" false true true 8 Double 0 0,First,#,BCR_Terrestrial_master_USAL48WGS84,Shape_Length,-1,-1;Shape_Area "Shape_Area" false true true 8 Double 0 0,First,#,BCR_Terrestrial_master_USAL48WGS84,Shape_Area,-1,-1" #</Process></lineage><copyHistory><copy source="D:\DATA\base_data\Base\BCR\bcr_update\BCR_shapefiles\BCR_master_dissolve" dest="\\EVADICKSON-PC\D$\DATA\base_data\Base\BCR\bcr_update\BCR_shapefiles\BCR_Terrestrial\BCR_master_dissolve" date="20180827" time="13333900"/></copyHistory></DataProperties><SyncDate>20250705</SyncDate><SyncTime>15343200</SyncTime><ModDate>20250705</ModDate><ModTime>15343200</ModTime><ArcGISProfile>ItemDescription</ArcGISProfile><scaleRange><minScale>150000000</minScale><maxScale>5000</maxScale></scaleRange></Esri><dataIdInfo><idPurp>Master with dissolved US and Canadian edits (and assigning of pieces with no country or region) as of January 20, 2020</idPurp><idAbs>&lt;DIV STYLE="text-align:Left;"&gt;&lt;DIV&gt;&lt;DIV&gt;&lt;P STYLE="margin:0 0 14 0;"&gt;&lt;SPAN&gt;&lt;SPAN&gt;“Bird Conservation Regions (BCRs) are ecologically distinct regions in North America with similar bird communities, habitats, and resource management issues. They are based on the scale-flexible hierarchical framework of nested ecological units delineated by the Commission for Environmental Cooperation (CEC). These ecoregions encompass areas that are similar in their biotic (e.g., plant and wildlife) and abiotic (e.g., soils, drainage patterns, temperature, and annual precipitation) characteristics. &lt;/SPAN&gt;&lt;/SPAN&gt;&lt;/P&gt;&lt;P&gt;&lt;SPAN&gt;BCRs may be partitioned into smaller ecological units when finer scale conservation planning, implementation, and evaluation are necessary. Conversely, BCRs may be aggregated to facilitate conservation partnerships throughout the annual range of a group of species, recognizing that migratory species may use multiple BCRs throughout their annual life cycle. BCRs also facilitate domestic and international cooperation in bird conservation because these areas of relatively homogenous habitats and bird communities traverse state, provincial, and national borders.” -NABCI Tri-national website&lt;/SPAN&gt;&lt;/P&gt;&lt;P&gt;&lt;SPAN /&gt;&lt;/P&gt;&lt;/DIV&gt;&lt;/DIV&gt;&lt;/DIV&gt;</idAbs><searchKeys><keyword>BCR</keyword><keyword>Bird Conservation Regions</keyword><keyword>Tri-National</keyword><keyword>Conservation</keyword><keyword>NABCI</keyword><keyword>ecoregion</keyword><keyword>master</keyword></searchKeys><resConst><Consts xmlns=""><useLimit>&lt;DIV STYLE="text-align:Left;"&gt;&lt;DIV&gt;&lt;DIV&gt;&lt;P&gt;&lt;SPAN&gt;Product is provided for non-commercial use and is not to be re-sold.&lt;/SPAN&gt;&lt;/P&gt;&lt;/DIV&gt;&lt;/DIV&gt;&lt;/DIV&gt;</useLimit></Consts></resConst><idPoC xmlns=""><rpIndName>Andrew Couturier</rpIndName><rpOrgName>Bird Studies Canada</rpOrgName><rpPosName>Senior Analyst</rpPosName><rpCntInfo xmlns=""><cntAddress addressType="postal"><delPoint>115 Front Road PO Box 160</delPoint><city>Port Rowan</city><adminArea>ON</adminArea><postCode>N0E 1M0</postCode><eMailAdd>acouturier@bsc-eoc.org</eMailAdd><country>Canada</country></cntAddress><cntPhone><voiceNum tddtty="">519-586-3531 ext 131</voiceNum><faxNum>519-586-3532</faxNum></cntPhone></rpCntInfo><role><RoleCd value="007"/></role></idPoC><idPoC xmlns=""><rpIndName>Eva Jenkins</rpIndName><rpOrgName>Bird Studies Canada</rpOrgName><rpPosName>Conservation GIS Analyst</rpPosName><rpCntInfo xmlns=""><cntAddress addressType="postal"><delPoint>17 Waterfowl Lane PO Box 6227</delPoint><city>Sackville</city><adminArea>NB</adminArea><postCode>E4L 1G6</postCode><eMailAdd>ejenkins@bsc-eoc.org</eMailAdd><country>Canada</country></cntAddress><cntPhone><voiceNum tddtty="">506-364-5025</voiceNum></cntPhone></rpCntInfo><role><RoleCd value="007"/></role></idPoC><idCredit>BCRs were developed initially from 1998 to 1999 by a mapping team comprising members of the United States, Mexico, and Canada.  BCR’s were defined through a process of expert consultation whereby CEC polygons from various scales were combined or split to create units corresponding to bird species distribution and requirements, and recognizing practical planning  considerations.  It was understood that updates to the BCR layer would be made every three years, but this did not begin to occur in an official capacity until 2009. 
____________________________________________________________________________________________________________________________________________________
The USFWS created the original BCR layer (Arc/INFO format) in 1999 with help from Bird Studies Canada (BSC).  BSC has hosted the master copy of the file on its website ever since.  Following initial use of the layer, some inconsistencies were found, at which point Environment Canada made substantial edits to the base map (primarily to improve the resolution of the Canadian coastline).  Subsequently, BSC made further edits to the base map, embedded lakes, and attributes; and made other fixes to improve the utility of the layer for analysis purposes (e.g., range map analyses for the Partners in Flight Species Assessment). 
_____________________________________________________________________________________________________________________________________________________
As part of a formal review process led by US NABCI, beginning in 2009, six changes were proposed for US BCRs.  Upon review, proposed changes were either approved in their original state, or approved with modifications.  These were then sent to BSC for implementation.  The changes have now been completed and are described in detail in this document.   
Seven proposed changes to Canadian BCRs, as requested by NABCI Canada, were also incorporated.    
Edits from 2009 completed by Andrew Couturier, Sandra Marquez, and Eva Jenkins, Bird Studies Canada.  
______________________________________________________________________________________________________________________________________________________
Citation:
Bird Studies Canada and NABCI.  2014.  Bird Conservation Regions.  Published by Bird Studies Canada on behalf of the North American Bird Conservation Initiative.   http://www.birdscanada.org/research/gislab/index.jsp?targetpg=bcr  Accessed:  [insert date]
</idCredit><envirDesc Sync="TRUE">Microsoft Windows 10 Version 10.0 (Build 22631) ; Esri ArcGIS 13.3.2.52636</envirDesc><dataLang><languageCode value="eng" Sync="TRUE"/><countryCode value="USA" Sync="TRUE"/></dataLang><idCitation xmlns=""><resTitle Sync="TRUE">CONUS</resTitle><presForm xmlns=""><PresFormCd value="005" Sync="TRUE"/></presForm></idCitation><spatRpType><SpatRepTypCd value="001" Sync="TRUE"/></spatRpType><dataExt xmlns=""><geoEle xmlns=""><GeoBndBox esriExtentType="search"><exTypeCode Sync="TRUE">1</exTypeCode><westBL Sync="TRUE">-179.141267</westBL><eastBL Sync="TRUE">179.778480</eastBL><northBL Sync="TRUE">83.110630</northBL><southBL Sync="TRUE">14.532867</southBL></GeoBndBox></geoEle></dataExt><dataChar><CharSetCd value="004"/></dataChar></dataIdInfo><eainfo><detailed Name="CONUS" xmlns=""><enttyp><enttypl Sync="TRUE">CONUS</enttypl><enttypt Sync="TRUE">Feature Class</enttypt><enttypc Sync="TRUE">0</enttypc></enttyp><attr><attrlabl Sync="TRUE">FID</attrlabl><attalias Sync="TRUE">FID</attalias><attrtype Sync="TRUE">OID</attrtype><attwidth Sync="TRUE">4</attwidth><atprecis Sync="TRUE">0</atprecis><attscale Sync="TRUE">0</attscale><attrdef Sync="TRUE">Internal feature number.</attrdef><attrdefs Sync="TRUE">Esri</attrdefs><attrdomv><udom Sync="TRUE">Sequential unique whole numbers that are automatically generated.</udom></attrdomv></attr><attr xmlns=""><attrlabl Sync="TRUE">Shape</attrlabl><attalias Sync="TRUE">Shape</attalias><attrtype Sync="TRUE">Geometry</attrtype><attwidth Sync="TRUE">0</attwidth><atprecis Sync="TRUE">0</atprecis><attscale Sync="TRUE">0</attscale><attrdef Sync="TRUE">Feature geometry.</attrdef><attrdefs Sync="TRUE">ESRI</attrdefs><attrdomv><udom Sync="TRUE">Coordinates defining the features.</udom></attrdomv></attr><attr><attrlabl Sync="TRUE">Shape_Leng</attrlabl><attalias Sync="TRUE">Shape_Leng</attalias><attrtype Sync="TRUE">Double</attrtype><attwidth Sync="TRUE">19</attwidth><atprecis Sync="TRUE">0</atprecis><attscale Sync="TRUE">0</attscale></attr><attr><attrlabl Sync="TRUE">Shape_Area</attrlabl><attalias Sync="TRUE">Shape_Area</attalias><attrtype Sync="TRUE">Double</attrtype><attwidth Sync="TRUE">19</attwidth><atprecis Sync="TRUE">0</atprecis><attscale Sync="TRUE">0</attscale><attrdef Sync="TRUE">Area of feature in internal units squared.</attrdef><attrdefs Sync="TRUE">Esri</attrdefs><attrdomv><udom Sync="TRUE">Positive real numbers that are automatically generated.</udom></attrdomv></attr></detailed></eainfo><mdLang><languageCode value="eng" Sync="TRUE"/><countryCode value="USA" Sync="TRUE"/></mdLang><distInfo><distFormat><formatName Sync="TRUE">Shapefile</formatName></distFormat><distTranOps><transSize Sync="TRUE">0.000</transSize></distTranOps></distInfo><mdHrLv><ScopeCd value="005" Sync="TRUE"/></mdHrLv><mdHrLvName Sync="TRUE">dataset</mdHrLvName><refSysInfo><RefSystem><refSysID><identCode code="4326" Sync="TRUE" value="4269"/><idCodeSpace Sync="TRUE">EPSG</idCodeSpace><idVersion Sync="TRUE">6.2(3.0.1)</idVersion></refSysID></RefSystem></refSysInfo><spatRepInfo><VectSpatRep><geometObjs Name="CONUS"><geoObjTyp><GeoObjTypCd value="002" Sync="TRUE"></GeoObjTypCd></geoObjTyp><geoObjCnt Sync="TRUE">0</geoObjCnt></geometObjs><topLvl><TopoLevCd value="001" Sync="TRUE"></TopoLevCd></topLvl></VectSpatRep></spatRepInfo><spdoinfo><ptvctinf><esriterm Name="CONUS"><efeatyp Sync="TRUE">Simple</efeatyp><efeageom code="4" Sync="TRUE"></efeageom><esritopo Sync="TRUE">FALSE</esritopo><efeacnt Sync="TRUE">0</efeacnt><spindex Sync="TRUE">FALSE</spindex><linrefer Sync="TRUE">FALSE</linrefer></esriterm></ptvctinf></spdoinfo><mdDateSt Sync="TRUE">20250705</mdDateSt><mdChar><CharSetCd value="004"/></mdChar></metadata>
