# Supplementary material for: Quantifying the scale dependence of primary productivity-species-richness relationships
Source: PeerJ. 2025 Nov 4;13:e20297. doi: 10.7717/peerj.20297 (PMC12593721; doi:10.7717/peerj.20297)
Supplement: Supplemental Information 1 [file peerj-13-20297-s001.zip › Input/RouteBuffersSet2.shp.xml]

<metadata xml:lang="en"><Esri><CreaDate>20240610</CreaDate><CreaTime>06560000</CreaTime><ArcGISFormat>1.0</ArcGISFormat><SyncOnce>FALSE</SyncOnce><DataProperties><lineage><Process ToolSource="c:\program files\arcgis\pro\Resources\ArcToolbox\toolboxes\Data Management Tools.tbx\CreateFeatureclass" Date="20240610" Time="065600">CreateFeatureclass C:\Users\taverniab\Documents\GrasslandBirds\GrasslandBirds.gdb routes_XYTableToPoint Point in_memory\intermediate_csvtable No No "GEOGCS["GCS_North_American_1983",DATUM["D_North_American_1983",SPHEROID["GRS_1980",6378137.0,298.257222101]],PRIMEM["Greenwich",0.0],UNIT["Degree",0.0174532925199433]];-400 -400 1000000000;-100000 10000;-100000 10000;8.98315284119521E-09;0.001;0.001;IsHighPrecision" # 0 0 0 # "Same as template"</Process><Process ToolSource="c:\program files\arcgis\pro\Resources\ArcToolbox\toolboxes\Data Management Tools.tbx\XYTableToPoint" Date="20240610" Time="065600">XYTableToPoint C:\Users\taverniab\Documents\GrasslandBirds\dataRaw\2023Release_Nor\routes.csv C:\Users\taverniab\Documents\GrasslandBirds\GrasslandBirds.gdb\routes_XYTableToPoint Longitude Latitude # "GEOGCS["GCS_North_American_1983",DATUM["D_North_American_1983",SPHEROID["GRS_1980",6378137.0,298.257222101]],PRIMEM["Greenwich",0.0],UNIT["Degree",0.0174532925199433]];-400 -400 1000000000;-100000 10000;-100000 10000;8.98315284119521E-09;0.001;0.001;IsHighPrecision"</Process><Process ToolSource="c:\program files\arcgis\pro\Resources\ArcToolbox\toolboxes\Conversion Tools.tbx\ExportFeatures" Date="20240610" Time="065631">ExportFeatures routes_XYTableToPoint C:\Users\taverniab\Documents\GrasslandBirds\GrasslandBirds.gdb\BBSStartPoints # NOT_USE_ALIAS "CountryNum "CountryNum" true true false 4 Long 0 0,First,#,routes_XYTableToPoint,CountryNum,-1,-1;StateNum "StateNum" true true false 4 Long 0 0,First,#,routes_XYTableToPoint,StateNum,-1,-1;Route "Route" true true false 4 Long 0 0,First,#,routes_XYTableToPoint,Route,-1,-1;RouteName "RouteName" true true false 8000 Text 0 0,First,#,routes_XYTableToPoint,RouteName,0,7999;Active "Active" true true false 4 Long 0 0,First,#,routes_XYTableToPoint,Active,-1,-1;Latitude "Latitude" true true false 8 Double 0 0,First,#,routes_XYTableToPoint,Latitude,-1,-1;Longitude "Longitude" true true false 8 Double 0 0,First,#,routes_XYTableToPoint,Longitude,-1,-1;Stratum "Stratum" true true false 4 Long 0 0,First,#,routes_XYTableToPoint,Stratum,-1,-1;BCR "BCR" true true false 4 Long 0 0,First,#,routes_XYTableToPoint,BCR,-1,-1;RouteTypeID "RouteTypeID" true true false 4 Long 0 0,First,#,routes_XYTableToPoint,RouteTypeID,-1,-1;RouteTypeDetailID "RouteTypeDetailID" true true false 4 Long 0 0,First,#,routes_XYTableToPoint,RouteTypeDetailID,-1,-1" #</Process><Process ToolSource="c:\program files\arcgis\pro\Resources\ArcToolbox\toolboxes\Analysis Tools.tbx\Buffer" Date="20250313" Time="112219">Buffer BBSStartPoints C:\Users\taverniab\Documents\GrasslandBirdSpeciesRichnessBCR18\GrasslandBirds.gdb\BBSStartPoints39p4kmBuffer "39.4 Kilometers" Full Round "No Dissolve" # Planar</Process><Process ToolSource="c:\program files\arcgis\pro\Resources\ArcToolbox\toolboxes\Conversion Tools.tbx\ExportFeatures" Date="20250705" Time="111451">ExportFeatures BBSStartPoints39p4kmBuffer C:\Users\taverniab\Documents\GrasslandBirdSpeciesRichnessBCR18\scripts\VersionsPublication\Input\RouteBuffersSet2.shp # NOT_USE_ALIAS "CountryNum "CountryNum" true true false 4 Long 0 0,First,#,BBSStartPoints39p4kmBuffer,CountryNum,-1,-1;StateNum "StateNum" true true false 4 Long 0 0,First,#,BBSStartPoints39p4kmBuffer,StateNum,-1,-1;Route "Route" true true false 4 Long 0 0,First,#,BBSStartPoints39p4kmBuffer,Route,-1,-1;RouteName "RouteName" true true false 8000 Text 0 0,First,#,BBSStartPoints39p4kmBuffer,RouteName,0,7999;Active "Active" true true false 4 Long 0 0,First,#,BBSStartPoints39p4kmBuffer,Active,-1,-1;Latitude "Latitude" true true false 8 Double 0 0,First,#,BBSStartPoints39p4kmBuffer,Latitude,-1,-1;Longitude "Longitude" true true false 8 Double 0 0,First,#,BBSStartPoints39p4kmBuffer,Longitude,-1,-1;Stratum "Stratum" true true false 4 Long 0 0,First,#,BBSStartPoints39p4kmBuffer,Stratum,-1,-1;BCR "BCR" true true false 4 Long 0 0,First,#,BBSStartPoints39p4kmBuffer,BCR,-1,-1;RouteTypeID "RouteTypeID" true true false 4 Long 0 0,First,#,BBSStartPoints39p4kmBuffer,RouteTypeID,-1,-1;RouteTypeDetailID "RouteTypeDetailID" true true false 4 Long 0 0,First,#,BBSStartPoints39p4kmBuffer,RouteTypeDetailID,-1,-1;BUFF_DIST "BUFF_DIST" true true false 8 Double 0 0,First,#,BBSStartPoints39p4kmBuffer,BUFF_DIST,-1,-1;ORIG_FID "ORIG_FID" true true false 4 Long 0 0,First,#,BBSStartPoints39p4kmBuffer,ORIG_FID,-1,-1;Shape_Length "Shape_Length" false true true 8 Double 0 0,First,#,BBSStartPoints39p4kmBuffer,Shape_Length,-1,-1;Shape_Area "Shape_Area" false true true 8 Double 0 0,First,#,BBSStartPoints39p4kmBuffer,Shape_Area,-1,-1" #</Process></lineage><itemProps><itemName Sync="TRUE">RouteBuffersSet2</itemName><imsContentType Sync="TRUE">002</imsContentType><itemLocation><linkage Sync="TRUE">file://\\OSH-TAVEB-23365\C$\Users\taverniab\Documents\GrasslandBirdSpeciesRichnessBCR18\scripts\VersionsPublication\Input\RouteBuffersSet2.shp</linkage><protocol Sync="TRUE">Local Area Network</protocol></itemLocation><itemSize Sync="TRUE">0.000</itemSize></itemProps><coordRef><type Sync="TRUE">Geographic</type><geogcsn Sync="TRUE">GCS_North_American_1983</geogcsn><csUnits Sync="TRUE">Angular Unit: Degree (0.017453)</csUnits><peXml Sync="TRUE">&lt;GeographicCoordinateSystem xsi:type='typens:GeographicCoordinateSystem' xmlns:xsi='http://www.w3.org/2001/XMLSchema-instance' xmlns:xs='http://www.w3.org/2001/XMLSchema' xmlns:typens='http://www.esri.com/schemas/ArcGIS/3.3.0'&gt;&lt;WKT&gt;GEOGCS[&amp;quot;GCS_North_American_1983&amp;quot;,DATUM[&amp;quot;D_North_American_1983&amp;quot;,SPHEROID[&amp;quot;GRS_1980&amp;quot;,6378137.0,298.257222101]],PRIMEM[&amp;quot;Greenwich&amp;quot;,0.0],UNIT[&amp;quot;Degree&amp;quot;,0.0174532925199433],AUTHORITY[&amp;quot;EPSG&amp;quot;,4269]]&lt;/WKT&gt;&lt;XOrigin&gt;-400&lt;/XOrigin&gt;&lt;YOrigin&gt;-400&lt;/YOrigin&gt;&lt;XYScale&gt;11258999068426.238&lt;/XYScale&gt;&lt;ZOrigin&gt;-100000&lt;/ZOrigin&gt;&lt;ZScale&gt;10000&lt;/ZScale&gt;&lt;MOrigin&gt;-100000&lt;/MOrigin&gt;&lt;MScale&gt;10000&lt;/MScale&gt;&lt;XYTolerance&gt;8.983152841195215e-09&lt;/XYTolerance&gt;&lt;ZTolerance&gt;0.001&lt;/ZTolerance&gt;&lt;MTolerance&gt;0.001&lt;/MTolerance&gt;&lt;HighPrecision&gt;true&lt;/HighPrecision&gt;&lt;LeftLongitude&gt;-180&lt;/LeftLongitude&gt;&lt;WKID&gt;4269&lt;/WKID&gt;&lt;LatestWKID&gt;4269&lt;/LatestWKID&gt;&lt;/GeographicCoordinateSystem&gt;</peXml></coordRef><LayerFile>{"type":"CIMLayerDocument","version":"3.3.0","build":52636,"layers":["CIMPATH=map/bbsstartpoints39p4kmbuffer.json"],"layerDefinitions":[{"type":"CIMFeatureLayer","name":"BBSStartPoints39p4kmBuffer","uRI":"CIMPATH=map/bbsstartpoints39p4kmbuffer.json","sourceModifiedTime":{"type":"TimeInstant"},"useSourceMetadata":true,"description":"BBSStartPoints39p4kmBuffer","layerElevation":{"type":"CIMLayerElevationSurface","elevationSurfaceLayerURI":"CIMPATH=7ca407bafc1541edb2218fb13a3fa88a.json"},"expanded":true,"layerType":"Operational","showLegends":true,"visibility":true,"displayCacheType":"Permanent","maxDisplayCacheAge":5,"showPopups":true,"serviceLayerID":-1,"refreshRate":-1,"refreshRateUnit":"esriTimeUnitsSeconds","blendingMode":"Alpha","allowDrapingOnIntegratedMesh":true,"autoGenerateFeatureTemplates":true,"featureElevationExpression":"0","featureTable":{"type":"CIMFeatureTable","displayField":"RouteName","editable":true,"dataConnection":{"type":"CIMStandardDataConnection"},"studyAreaSpatialRel":"esriSpatialRelUndefined","searchOrder":"esriSearchOrderSpatial"},"htmlPopupEnabled":true,"selectable":true,"featureCacheType":"Session","displayFiltersType":"ByScale","featureBlendingMode":"Alpha","layerEffectsMode":"Layer","labelClasses":[{"type":"CIMLabelClass","expression":"$feature.OBJECTID","expressionEngine":"Arcade","featuresToLabel":"AllVisibleFeatures","maplexLabelPlacementProperties":{"type":"CIMMaplexLabelPlacementProperties","featureType":"Polygon","avoidPolygonHoles":true,"canOverrunFeature":true,"canPlaceLabelOutsidePolygon":true,"canRemoveOverlappingLabel":true,"canStackLabel":true,"centerLabelAnchorType":"Symbol","connectionType":"Unambiguous","constrainOffset":"NoConstraint","contourAlignmentType":"Page","contourLadderType":"Straight","contourMaximumAngle":90,"enableConnection":true,"featureWeight":0,"fontHeightReductionLimit":4,"fontHeightReductionStep":0.5,"fontWidthReductionLimit":90,"fontWidthReductionStep":5,"graticuleAlignmentType":"Straight","keyNumberGroupName":"Default","labelBuffer":15,"labelLargestPolygon":false,"labelPriority":-1,"labelStackingProperties":{"type":"CIMMaplexLabelStackingProperties","stackAlignment":"ChooseBest","maximumNumberOfLines":3,"minimumNumberOfCharsPerLine":3,"maximumNumberOfCharsPerLine":24,"separators":[{"type":"CIMMaplexStackingSeparator","separator":" ","splitAfter":true},{"type":"CIMMaplexStackingSeparator","separator":",","visible":true,"splitAfter":true}],"trimStackingSeparators":true},"lineFeatureType":"General","linePlacementMethod":"OffsetCurvedFromLine","maximumLabelOverrun":80,"maximumLabelOverrunUnit":"Point","minimumFeatureSizeUnit":"Map","multiPartOption":"OneLabelPerPart","offsetAlongLineProperties":{"type":"CIMMaplexOffsetAlongLineProperties","placementMethod":"BestPositionAlongLine","labelAnchorPoint":"CenterOfLabel","distanceUnit":"Percentage","useLineDirection":true},"pointExternalZonePriorities":{"type":"CIMMaplexExternalZonePriorities","aboveLeft":4,"aboveCenter":2,"aboveRight":1,"centerRight":3,"belowRight":5,"belowCenter":7,"belowLeft":8,"centerLeft":6},"pointPlacementMethod":"AroundPoint","polygonAnchorPointType":"GeometricCenter","polygonBoundaryWeight":0,"polygonExternalZones":{"type":"CIMMaplexExternalZonePriorities","aboveLeft":4,"aboveCenter":2,"aboveRight":1,"centerRight":3,"belowRight":5,"belowCenter":7,"belowLeft":8,"centerLeft":6},"polygonFeatureType":"General","polygonInternalZones":{"type":"CIMMaplexInternalZonePriorities","center":1},"polygonPlacementMethod":"HorizontalInPolygon","primaryOffset":1,"primaryOffsetUnit":"Point","removeAmbiguousLabels":"All","removeExtraWhiteSpace":true,"repetitionIntervalUnit":"Map","rotationProperties":{"type":"CIMMaplexRotationProperties","rotationType":"Arithmetic","alignmentType":"Straight"},"secondaryOffset":100,"secondaryOffsetUnit":"Percentage","strategyPriorities":{"type":"CIMMaplexStrategyPriorities","stacking":1,"overrun":2,"fontCompression":3,"fontReduction":4,"abbreviation":5},"thinningDistanceUnit":"Point","truncationMarkerCharacter":".","truncationMinimumLength":1,"truncationPreferredCharacters":"aeiou","polygonAnchorPointPerimeterInsetUnit":"Point"},"name":"Class 1","priority":-1,"standardLabelPlacementProperties":{"type":"CIMStandardLabelPlacementProperties","featureType":"Line","featureWeight":"Low","labelWeight":"High","numLabelsOption":"OneLabelPerName","lineLabelPosition":{"type":"CIMStandardLineLabelPosition","above":true,"inLine":true,"parallel":true},"lineLabelPriorities":{"type":"CIMStandardLineLabelPriorities","aboveStart":3,"aboveAlong":3,"aboveEnd":3,"centerStart":3,"centerAlong":3,"centerEnd":3,"belowStart":3,"belowAlong":3,"belowEnd":3},"pointPlacementMethod":"AroundPoint","pointPlacementPriorities":{"type":"CIMStandardPointPlacementPriorities","aboveLeft":2,"aboveCenter":2,"aboveRight":1,"centerLeft":3,"centerRight":2,"belowLeft":3,"belowCenter":3,"belowRight":2},"rotationType":"Arithmetic","polygonPlacementMethod":"AlwaysHorizontal"},"textSymbol":{"type":"CIMSymbolReference","symbol":{"type":"CIMTextSymbol","blockProgression":"TTB","depth3D":1,"extrapolateBaselines":true,"fontEffects":"Normal","fontEncoding":"Unicode","fontFamilyName":"Tahoma","fontStyleName":"Regular","fontType":"Unspecified","haloSize":1,"height":10,"hinting":"Default","horizontalAlignment":"Left","kerning":true,"letterWidth":100,"ligatures":true,"lineGapType":"ExtraLeading","symbol":{"type":"CIMPolygonSymbol","symbolLayers":[{"type":"CIMSolidFill","enable":true,"color":{"type":"CIMRGBColor","values":[0,0,0,100]}}],"angleAlignment":"Map"},"textCase":"Normal","textDirection":"LTR","verticalAlignment":"Bottom","verticalGlyphOrientation":"Right","wordSpacing":100,"billboardMode3D":"FaceNearPlane"}},"useCodedValue":true,"visibility":true,"iD":-1}],"renderer":{"type":"CIMSimpleRenderer","sampleSize":10000,"patch":"Default","symbol":{"type":"CIMSymbolReference","symbol":{"type":"CIMPolygonSymbol","symbolLayers":[{"type":"CIMSolidStroke","enable":true,"colorLocked":true,"capStyle":"Butt","joinStyle":"Round","lineStyle3D":"Strip","miterLimit":10,"width":1,"height3D":1,"anchor3D":"Center","color":{"type":"CIMRGBColor","values":[110,110,110,100]}},{"type":"CIMSolidFill","enable":true,"color":{"type":"CIMRGBColor","values":[0,100,255,36.8627433776855469]}}],"angleAlignment":"Map"}}},"scaleSymbols":true,"snappable":true}]}</LayerFile></DataProperties><SyncDate>20250705</SyncDate><SyncTime>11145100</SyncTime><ModDate>20250705</ModDate><ModTime>11145100</ModTime></Esri><dataIdInfo><envirDesc Sync="TRUE">Microsoft Windows 10 Version 10.0 (Build 22631) ; Esri ArcGIS 13.3.2.52636</envirDesc><dataLang><languageCode value="eng" Sync="TRUE"></languageCode><countryCode value="USA" Sync="TRUE"></countryCode></dataLang><idCitation><resTitle Sync="TRUE">RouteBuffersSet2</resTitle><presForm><PresFormCd value="005" Sync="TRUE"></PresFormCd></presForm></idCitation><spatRpType><SpatRepTypCd value="001" Sync="TRUE"></SpatRepTypCd></spatRpType></dataIdInfo><mdLang><languageCode value="eng" Sync="TRUE"></languageCode><countryCode value="USA" Sync="TRUE"></countryCode></mdLang><distInfo><distFormat><formatName Sync="TRUE">Shapefile</formatName></distFormat><distTranOps><transSize Sync="TRUE">0.000</transSize></distTranOps></distInfo><mdHrLv><ScopeCd value="005" Sync="TRUE"></ScopeCd></mdHrLv><mdHrLvName Sync="TRUE">dataset</mdHrLvName><refSysInfo><RefSystem><refSysID><identCode code="4269" Sync="TRUE"></identCode><idCodeSpace Sync="TRUE">EPSG</idCodeSpace><idVersion Sync="TRUE">6.5(3.0.1)</idVersion></refSysID></RefSystem></refSysInfo><spatRepInfo><VectSpatRep><geometObjs Name="RouteBuffersSet2"><geoObjTyp><GeoObjTypCd value="002" Sync="TRUE"></GeoObjTypCd></geoObjTyp><geoObjCnt Sync="TRUE">0</geoObjCnt></geometObjs><topLvl><TopoLevCd value="001" Sync="TRUE"></TopoLevCd></topLvl></VectSpatRep></spatRepInfo><spdoinfo><ptvctinf><esriterm Name="RouteBuffersSet2"><efeatyp Sync="TRUE">Simple</efeatyp><efeageom code="4" Sync="TRUE"></efeageom><esritopo Sync="TRUE">FALSE</esritopo><efeacnt Sync="TRUE">0</efeacnt><spindex Sync="TRUE">FALSE</spindex><linrefer Sync="TRUE">FALSE</linrefer></esriterm></ptvctinf></spdoinfo><eainfo><detailed Name="RouteBuffersSet2"><enttyp><enttypl Sync="TRUE">RouteBuffersSet2</enttypl><enttypt Sync="TRUE">Feature Class</enttypt><enttypc Sync="TRUE">0</enttypc></enttyp><attr><attrlabl Sync="TRUE">FID</attrlabl><attalias Sync="TRUE">FID</attalias><attrtype Sync="TRUE">OID</attrtype><attwidth Sync="TRUE">4</attwidth><atprecis Sync="TRUE">0</atprecis><attscale Sync="TRUE">0</attscale><attrdef Sync="TRUE">Internal feature number.</attrdef><attrdefs Sync="TRUE">Esri</attrdefs><attrdomv><udom Sync="TRUE">Sequential unique whole numbers that are automatically generated.</udom></attrdomv></attr><attr><attrlabl Sync="TRUE">Shape</attrlabl><attalias Sync="TRUE">Shape</attalias><attrtype Sync="TRUE">Geometry</attrtype><attwidth Sync="TRUE">0</attwidth><atprecis Sync="TRUE">0</atprecis><attscale Sync="TRUE">0</attscale><attrdef Sync="TRUE">Feature geometry.</attrdef><attrdefs Sync="TRUE">Esri</attrdefs><attrdomv><udom Sync="TRUE">Coordinates defining the features.</udom></attrdomv></attr><attr><attrlabl Sync="TRUE">CountryNum</attrlabl><attalias Sync="TRUE">CountryNum</attalias><attrtype Sync="TRUE">Integer</attrtype><attwidth Sync="TRUE">10</attwidth><atprecis Sync="TRUE">10</atprecis><attscale Sync="TRUE">0</attscale></attr><attr><attrlabl Sync="TRUE">StateNum</attrlabl><attalias Sync="TRUE">StateNum</attalias><attrtype Sync="TRUE">Integer</attrtype><attwidth Sync="TRUE">10</attwidth><atprecis Sync="TRUE">10</atprecis><attscale Sync="TRUE">0</attscale></attr><attr><attrlabl Sync="TRUE">Route</attrlabl><attalias Sync="TRUE">Route</attalias><attrtype Sync="TRUE">Integer</attrtype><attwidth Sync="TRUE">10</attwidth><atprecis Sync="TRUE">10</atprecis><attscale Sync="TRUE">0</attscale></attr><attr><attrlabl Sync="TRUE">RouteName</attrlabl><attalias Sync="TRUE">RouteName</attalias><attrtype Sync="TRUE">String</attrtype><attwidth Sync="TRUE">254</attwidth><atprecis Sync="TRUE">0</atprecis><attscale Sync="TRUE">0</attscale></attr><attr><attrlabl Sync="TRUE">Active</attrlabl><attalias Sync="TRUE">Active</attalias><attrtype Sync="TRUE">Integer</attrtype><attwidth Sync="TRUE">10</attwidth><atprecis Sync="TRUE">10</atprecis><attscale Sync="TRUE">0</attscale></attr><attr><attrlabl Sync="TRUE">Latitude</attrlabl><attalias Sync="TRUE">Latitude</attalias><attrtype Sync="TRUE">Double</attrtype><attwidth Sync="TRUE">19</attwidth><atprecis Sync="TRUE">0</atprecis><attscale Sync="TRUE">0</attscale></attr><attr><attrlabl Sync="TRUE">Longitude</attrlabl><attalias Sync="TRUE">Longitude</attalias><attrtype Sync="TRUE">Double</attrtype><attwidth Sync="TRUE">19</attwidth><atprecis Sync="TRUE">0</atprecis><attscale Sync="TRUE">0</attscale></attr><attr><attrlabl Sync="TRUE">Stratum</attrlabl><attalias Sync="TRUE">Stratum</attalias><attrtype Sync="TRUE">Integer</attrtype><attwidth Sync="TRUE">10</attwidth><atprecis Sync="TRUE">10</atprecis><attscale Sync="TRUE">0</attscale></attr><attr><attrlabl Sync="TRUE">BCR</attrlabl><attalias Sync="TRUE">BCR</attalias><attrtype Sync="TRUE">Integer</attrtype><attwidth Sync="TRUE">10</attwidth><atprecis Sync="TRUE">10</atprecis><attscale Sync="TRUE">0</attscale></attr><attr><attrlabl Sync="TRUE">RouteTypeI</attrlabl><attalias Sync="TRUE">RouteTypeI</attalias><attrtype Sync="TRUE">Integer</attrtype><attwidth Sync="TRUE">10</attwidth><atprecis Sync="TRUE">10</atprecis><attscale Sync="TRUE">0</attscale></attr><attr><attrlabl Sync="TRUE">RouteTypeD</attrlabl><attalias Sync="TRUE">RouteTypeD</attalias><attrtype Sync="TRUE">Integer</attrtype><attwidth Sync="TRUE">10</attwidth><atprecis Sync="TRUE">10</atprecis><attscale Sync="TRUE">0</attscale></attr><attr><attrlabl Sync="TRUE">BUFF_DIST</attrlabl><attalias Sync="TRUE">BUFF_DIST</attalias><attrtype Sync="TRUE">Double</attrtype><attwidth Sync="TRUE">19</attwidth><atprecis Sync="TRUE">0</atprecis><attscale Sync="TRUE">0</attscale></attr><attr><attrlabl Sync="TRUE">ORIG_FID</attrlabl><attalias Sync="TRUE">ORIG_FID</attalias><attrtype Sync="TRUE">Integer</attrtype><attwidth Sync="TRUE">10</attwidth><atprecis Sync="TRUE">10</atprecis><attscale Sync="TRUE">0</attscale></attr><attr><attrlabl Sync="TRUE">Shape_Leng</attrlabl><attalias Sync="TRUE">Shape_Leng</attalias><attrtype Sync="TRUE">Double</attrtype><attwidth Sync="TRUE">19</attwidth><atprecis Sync="TRUE">0</atprecis><attscale Sync="TRUE">0</attscale></attr><attr><attrlabl Sync="TRUE">Shape_Area</attrlabl><attalias Sync="TRUE">Shape_Area</attalias><attrtype Sync="TRUE">Double</attrtype><attwidth Sync="TRUE">19</attwidth><atprecis Sync="TRUE">0</atprecis><attscale Sync="TRUE">0</attscale><attrdef Sync="TRUE">Area of feature in internal units squared.</attrdef><attrdefs Sync="TRUE">Esri</attrdefs><attrdomv><udom Sync="TRUE">Positive real numbers that are automatically generated.</udom></attrdomv></attr></detailed></eainfo><mdDateSt Sync="TRUE">20250705</mdDateSt></metadata>
